# Supplementary material for: Soluble amyloid beta-containing aggregates are present throughout the brain at early stages of Alzheimer’s disease
Source: Brain Commun. 2021 Jul 2;3(3):fcab147. doi: 10.1093/braincomms/fcab147 (PMC8361392; doi:10.1093/braincomms/fcab147)
Supplement: fcab147_Supplementary_Data [file fcab147_supplementary_data.zip]

Archive with 5 entries (5 files):
- Original Submission - Authors Response.pdf
- Original Submission - Decision Letter.pdf
- Revision 1- Decision Letter.pdf
- Supplementary_material.pdf
- Original manuscript.pdf
